# Supplementary material for: An Assessment of the Effect of Progressive Water Absorption on the Interlaminar Strength of Unidirectional Carbon/Epoxy Composites Using Acoustic Emission
Source: Sensors (Basel). 2021 Jun 25;21(13):4351. doi: 10.3390/s21134351 (PMC8271434; doi:10.3390/s21134351)
Supplement: Supplementary file 1 [file sensors-21-04351-s001.zip]

Archive with 1 entries (1 files):
- sensors-1257257-supplementary.pdf
